# Supplementary material for: Diphtheria outbreak in Nigeria: what we know now
Source: Infect Prev Pract. 2024 Feb 3;6(1):100345. doi: 10.1016/j.infpip.2024.100345 (PMC10877413; doi:10.1016/j.infpip.2024.100345)
Supplement: Multimedia component 1 [file mmc1.xlsx]

## Sheet: Sheet1
States	Susspected Cases	Lab Confirmed cases
Kano	3233	47	54.023	78.9499
Yobe	477	11	12.6437	11.6484
Katsina	132	7	8.04598	3.22344
Kaduna	101	5	5.74713	2.46642
Bauchi	54	4	4.5977	1.31868
FCT	41	4	4.5977	1.00122
Lagos	30	4	4.5977	0.732601
Niger	11	2	2.29885	0.26862
Osun	9	1	1.14943	0.21978
Gombe	7	2	2.29885	0.17094
	4095	87	100	100
States	Susspected Cases	Lab Confirmed cases
Kano	78.95	54.02
Yobe	11.65	12.64
Katsina	3.22	8.05
Kaduna	2.47	5.75
Bauchi	1.32	4.6
FCT	1	4.6
Lagos	0.73	4.6
Niger	0.27	2.3
Osun	0.22	1.15
Gombe	0.17	2.3
	100	100.01
